# Supplementary material for: Conspiracy of Silence in Head and Neck Cancer Diagnosis: A Scoping Review
Source: Dent J (Basel). 2024 Jul 11;12(7):214. doi: 10.3390/dj12070214 (PMC11276277; doi:10.3390/dj12070214)
Supplement: Supplementary file 1 [file dentistry-12-00214-s001.zip]

Archive with 1 entries (1 files):
- dentistry-3050680-supplementary.pdf
